# Supplementary material for: PaIRKAT: A pathway integrated regression-based kernel association test with applications to metabolomics and COPD phenotypes
Source: PLoS Comput Biol. 2021 Oct 22;17(10):e1008986. doi: 10.1371/journal.pcbi.1008986 (PMC8565741; doi:10.1371/journal.pcbi.1008986)
Supplement: S1 Table — Error rates were calculated from score tests on 1000 simulated data sets. All simulations used graphs with 15, 30, or 45 nodes. No nodes or edges were dropped for these simulations. Pathway information was included in kernel score test through the normalized Laplacian L˜. (XLSX) [file pcbi.1008986.s005.xlsx]

## Sheet: Sheet1
	Pathway size
	15	30	45
Perfect	0.0462	0.046	0.0526
Partial 10%	0.0505	0.0488	0.0485
Partial 40%	0.0494	0.0503	0.0517
Partial 70%	0.0503	0.0538	0.0496
Complete Mismatch	0.0486	0.0498	0.0537
