# Supplementary material for: PaIRKAT: A pathway integrated regression-based kernel association test with applications to metabolomics and COPD phenotypes
Source: PLoS Comput Biol. 2021 Oct 22;17(10):e1008986. doi: 10.1371/journal.pcbi.1008986 (PMC8565741; doi:10.1371/journal.pcbi.1008986)
Supplement: S3 Table — Error rates were calculated from score tests on 1000 simulated data sets using graphs with 15, 30, or 45 nodes. The graph used to simulate Z and Y was of high edge density, while the graph used to test was of low density. The low density graphs are drawn from the Barabasi-Albert model with edge density 0.13, 0.07, and 0.04 for graphs with 15, 30, and 45 nodes, respectively. High edge density graphs are created by giving any 2 nodes without a direct edge between them a 15% chance of becoming directly connected. This creates graphs with an average edge density of 0.26, 0.21, and 0.19 for graphs with 15, 30, and 45 nodes, respectively. Pathway information was included in kernel score test through the normalized Laplacian L˜. (XLSX) [file pcbi.1008986.s007.xlsx]

## Sheet: Sheet1
	Pathway size
	15	30	45
Perfect Network	0.0483	0.0492	0.0481
Partial 10 Mismatch	0.0511	0.0478	0.0481
Partial 40 Mismatch	0.0505	0.0501	0.05
Partial 70 Mismatch	0.0527	0.0505	0.0514
Complete Mismatch	0.0504	0.0491	0.0482
