# Supplementary material for: PaIRKAT: A pathway integrated regression-based kernel association test with applications to metabolomics and COPD phenotypes
Source: PLoS Comput Biol. 2021 Oct 22;17(10):e1008986. doi: 10.1371/journal.pcbi.1008986 (PMC8565741; doi:10.1371/journal.pcbi.1008986)
Supplement: S4 Table — Error rates were calculated from score tests on 1000 simulated data sets using graphs 15, 30, or 45 nodes initially. The graph used to simulate Z and Y contained all nodes. Nodes with degree below the 25th percentile within a graph had a 25% chance of being dropped before testing. Pathway information was included in kernel score test through the normalized Laplacian L˜. (XLSX) [file pcbi.1008986.s008.xlsx]

## Sheet: Sheet1
	Pathway size
	15	30	45
Perfect Network	0.0482	0.0498	0.0508
Partial 10 Mismatch	0.0482	0.0531	0.0517
Partial 40 Mismatch	0.052	0.0501	0.0512
Partial 70 Mismatch	0.0475	0.051	0.0533
Complete Mismatch	0.049	0.0495	0.0573
